# Supplementary material for: Unilateral Triple Canal Repositioning Maneuver: Principles and Design
Source: Audiol Res. 2025 May 8;15(3):55. doi: 10.3390/audiolres15030055 (PMC12101378; doi:10.3390/audiolres15030055)
Supplement: Supplementary file 1 [file audiolres-15-00055-s001.zip]

Archive with 1 entries (1 files):
- audiolres-3582593-supplementary.mp4
